# Supplementary material for: Genomic characterization of non-O1, non-O139 Vibrio cholerae causing rare clinical manifestation
Source: BMC Infect Dis. 2025 Dec 9;26:58. doi: 10.1186/s12879-025-12191-9 (PMC12801787; doi:10.1186/s12879-025-12191-9)
Supplement: Supplementary file 1 — Supplementary Material 1 [file 12879_2025_12191_MOESM1_ESM.xlsx]

## Sheet: V. cholerae 2415 943, Vibrio_3
Summary of WGS data downloaded from NCBI and merged using Ridom SeqSphere used in this study for cgMLST
Sample ID (Sample)	ST (V. cholerae MLST #2)	ST (V. cholerae MLST #1)	ST (Vibrio MLST)	Epi Info (Source)	Cluster/Outbreak (Source)	Collection Date (Sample)	Country of Isolation (Source)	City of Isolation (Source)	VC0002 (V. cholerae cgMLST 2415 targets N16961)	VC0003 (V. cholerae cgMLST 2415 targets N16961)	VC0004 (V. cholerae cgMLST 2415 targets N16961)	VC0006 (V. cholerae cgMLST 2415 targets N16961)	VC0007 (V. cholerae cgMLST 2415 targets N16961)	VC0008 (V. cholerae cgMLST 2415 targets N16961)	VC0009 (V. cholerae cgMLST 2415 targets N16961)	VC0010 (V. cholerae cgMLST 2415 targets N16961)	VC0013 (V. cholerae cgMLST 2415 targets N16961)	VC0014 (V. cholerae cgMLST 2415 targets N16961)	VC0015a (V. cholerae cgMLST 2415 targets N16961)	VC0017 (V. cholerae cgMLST 2415 targets N16961)	VC0018 (V. cholerae cgMLST 2415 targets N16961)	VC0019 (V. cholerae cgMLST 2415 targets N16961)	VC0021 (V. cholerae cgMLST 2415 targets N16961)	VC0022 (V. cholerae cgMLST 2415 targets N16961)	VC0023 (V. cholerae cgMLST 2415 targets N16961)	VC0024 (V. cholerae cgMLST 2415 targets N16961)	VC0025 (V. cholerae cgMLST 2415 targets N16961)	VC0026 (V. cholerae cgMLST 2415 targets N16961)	VC0027 (V. cholerae cgMLST 2415 targets N16961)	VC0028 (V. cholerae cgMLST 2415 targets N16961)	VC0029 (V. cholerae cgMLST 2415 targets N16961)	VC0031 (V. cholerae cgMLST 2415 targets N16961)	VC0033 (V. cholerae cgMLST 2415 targets N16961)	VC0034 (V. cholerae cgMLST 2415 targets N16961)	VC0035 (V. cholerae cgMLST 2415 targets N16961)	VC0036 (V. cholerae cgMLST 2415 targets N16961)	VC0038 (V. cholerae cgMLST 2415 targets N16961)	VC0039 (V. cholerae cgMLST 2415 targets N16961)	VC0040 (V. cholerae cgMLST 2415 targets N16961)	VC0042 (V. cholerae cgMLST 2415 targets N16961)	VC0043 (V. cholerae cgMLST 2415 targets N16961)	VC0044 (V. cholerae cgMLST 2415 targets N16961)	VC0045 (V. cholerae cgMLST 2415 targets N16961)	VC0046 (V. cholerae cgMLST 2415 targets N16961)	VC0047 (V. cholerae cgMLST 2415 targets N16961)	VC0048 (V. cholerae cgMLST 2415 targets N16961)	VC0049 (V. cholerae cgMLST 2415 targets N16961)	VC0050 (V. cholerae cgMLST 2415 targets N16961)	VC0051 (V. cholerae cgMLST 2415 targets N16961)
14-VB00057		474				2014	Germany		17	26	27	7	1	28	26	21	30	27	22	4	4	30	26	19	5	7	2	20	29	30	28	29	15	21	28	28	1	27	22	31	26	29	29	2	26	27	23	15	28
14-VB00059		474				2014	Germany		17	26	27	7	1	28	26	21	30	27	22	4	4	30	26	19	5	7	2	20	29	30	28	29	15	21	28	28	1	27	22	31	26	29	29	2	26	27	23	15	28
14-VB00093						2014	Germany		13	27	28	8	1	29	27	22	31	28	2	2	6	31	27	23	11	4	12	30	30	31	29	30	16	22	29	29	1	28	7	32	27	30	30	19	27	28	24	16	29
14-VB00094						2014	Germany		13	27	28	8	1	29	27	22	31	28	2	2	6	31	27	23	11	4	12	30	30	31	29	30	16	22	29	29	1	28	7	32	27	30	30	19	27	28	24	16	29
14-VB00095						2014	Germany		13	27	28	8	1	29	27	22	31	28	2	2	6	31	27	23	11	4	12	30	30	31	29	30	16	22	29	29	1	28	7	32	27	30	30	19	27	28	24	16	29
16-VB00025		466				2016	Germany		18	28	29	4	1	30	28	23	32	29	6	1	6	32	27	24	5	3	2	31	31	32	30	31	17	7	30	30	1	29	23	33	28	31	31	20	28	29	10	17	30
16-VB00026		474				2016	Germany		17	26	27	7	1	28	26	21	30	27	22	4	4	30	26	19	5	7	2	20	29	30	28	29	15	21	28	28	1	27	22	31	26	29	29	2	26	27	23	15	28
16-VB00031		474				2016	Germany		17	26	27	7	1	28	26	21	30	27	22	4	4	30	26	19	5	7	2	20	29	30	28	29	15	21	28	28	1	27	22	31	26	29	29	2	26	27	23	15	28
16-VB00032		474				2016	Germany		17	26	27	7	1	28	26	21	30	27	22	4	4	30	26	19	5	7	2	20	29	30	28	29	15	21	28	28	1	27	22	31	26	29	29	2	26	27	23	15	28
16-VB00033		474				2016	Germany		17	26	27	7	1	28	26	21	30	27	22	4	4	30	26	19	5	7	2	20	29	30	28	29	15	21	28	28	1	27	22	31	26	29	29	2	26	27	23	15	28
16-VB00077						2016	Germany		4	26	30	9	1	31	29	24	33	29	6	1	6	32	28	25	11	7	11	32	32	33	31	32	18	23	31	31	1	30	24	34	29	32	32	21	29	30	10	17	31
16-VB00110		449				2016	Germany		17		31	9	1	32	30	10	34	29	6	1	4	33	29	26	17	13	15	33	33	34	32	33	19	24	32	32	1	29	23	35	30	31	33	22	30	5	5	4	32
16-VB00130						2016	Germany		5	29	32	3	1	33	31	6	35	30	6	1	4	34	30	5	5	7	2	34	34	35	33	34	20	25	33	33	1	31	25	23	31	33	34	4	31	31	25	18	33
16-VB00175		330				2016	Germany		19	30	33	4	1	33	5	25	32	31	6	1	4	35	31	5	5	7	2	35	35	36	34	35	19	24	32	32	3	29	23	35	30	31	33	22	30	32	5	19	34
16-VB00176						2016	Germany		4	31	34	4	1	34	32	6	36	32	23	1	4	36	32	19	18	3	9	36	36	37	35	36	13	4	24	24	4	32	19	26	22	24	23	18	32	23	20	14	24
16-VB00246						2016	Germany		4	31	34	4	1	34	32	6	36	32	23	1	4	36	32	19	18	3	9	36	36	37	35	36	13	4	24	24	4	32	19	26	22	24	23	18	32	23	20	14	24
16-VB00247						2016	Germany		4	31	34	4	1	34	32	6	36	32	23	1	4	36	32	19	18	3	9	36	36	37	35	36	13	4	24	24	4	32	19	26	22	24	23	18	32	23	20	14	24
17-VB00001						2017	Germany		4	15	15	4	1	27	25	20	37	33	24	1	4	18	21	19	11	10	2	37	22	38	36	37	21	3	34	34	2	26	4	36	16	23	24	23	20	22	19	13	35
17-VB00067						2017	Germany		17	32	35	4	1	32	33	26	38	34	15	1	4	37	33	27	19	16	16	38	37	39	37	38	22	26	35	35	2	33	4	37	32	34	35	24	33	33	26	20	36
17-VB00080						2017	Germany		20	33	36	10	1	35	34	27	39	27	25	1	4	38	34	23	11	4	12	22	38	40	38	39	23	7	36	36	1	34	26	38	33	35	36	25	34	34	5	4	37
17-VB00084						2017	Germany		8	34	37	4	5	36	35	28	40	35	26	2	4	39	35	28	20	17	17	39	39	41	39	40	24	27	37	37	1	35	27	39	34	36	37	26	35	35	10	21	38
17-VB00089						2017	Germany		17	35	38	4	1	37	12	29	41	36	2	3	4	40	22	29	21	7	2	40	40	42	40	41	25	28	38	38	2	36	28	40	35	37	38	27	36	36	27	22	39
17-VB00115						2017	Germany		21	36	39	11	1	38	36	30	42	37	13	1	7	41	36	30	22	3	2	41	41	43	41	42	26	29	19	15	1	18	8	41	4	38	39	2	37	37	10	23	40
17-VB00119		1095				2017	Germany		4	37	15	4	1	27	25	20	20	17	24	1	4	18	21	19	11	10	2	37	42	44	42	43	14	4	39	39	1	26	4	36	16	39	24	28	38	38	10	24	35
17-VB00123						2017	Germany		4	37	15	4	1	27	25	20	20	17	24	1	4	18	21	19	11	13	2	37	43	45	43	44	14	30	39	39	1	26	4	42	16	39	24	28	38	38	10	24	35
17-VB00124						2017	Germany		4	37	15	4	1	27	25	20	20	17	24	1	4	18	21	19	11	13	2	37	43	45	43	44	14	30	39	39	1	26	4	42	16	39	24	28	38	38	10	24	35
17-VB00147						2017	Germany		4	38	40	4	1	39	33	26	43	38	27	1	4	42	37	31	11	7	12	42	44	46	44	45	27	31	7	40	1	37	26	43	30	40	33	29	39	39	28	25	41
17-VB00162		662				2017	Germany		22	39	41	12	1	40	28	31	44	39	28	1	12	43	38	32	23	18	2	43	45	47	45	46	28	32	40	41	1	38	7	44	36	41	40	30	40	40	29	26	42
17-VB00206						2017	Germany		4	40	42	4	1	41	37	32	45	40	29	5	7	44	39	28	5	13	18	44	46	48	46	47	29	4	41	23	1	39	29	45	14	42	19	31	41	41	28	27	43
17-VB00226		1075				2017	Germany		23	41	43	4	1	42	32	33	46	41	6	1	10	45	20	3	3	3	13	23	47	23	22	23	30	33	42	24	1	40	19	26	22	24	41	18	42	42	24	28	44
17-VB00339		590				2017	Germany		24	42	44	12	1	43	5	34	47	42	30	1	4	46	40	13	11	9	12	45	48	49	47	48	31	34	43	42	1	41	30	46	37	43	42	32	43	43	30	29	45
22-VB00037-1						2022	Germany		25	43	45	4	1	6	5	35	48	27	19	1	4	47	41	33	4	3	12	46	49	50	48	49	32	35	44	43	1	42	31	47	38	44	43	33	44	44	5	30	46
22-VB00037-2						2022	Germany		25	43	45	4	1	6	5	35	48	27	19	1	4	47	41	33	4	3	12	46	49	50	48	49	32	35	44	43	1	42	31	47	38	44	43	33	44	44	5	30	46
24-1459		85							4	84	80	23	1	70	61	59	83	72	27	1	4	82	71	3	36	7	3	78	87	89	82	89	58	55	31	73	1	73	31	81	38	44	43	33	44	44	5	30	46
544		438							3	3	3	3	1	3	3	3	3	24	2	1	3	3	3	3	3	3	3	3	24	26	3	3	2	3	3	3	2	3	3	3	3	3	3	3	22	3	3	2	3
920006-15		671				2015	Austria	Neusiedler See	5	44	46	4	1	44	30	36	49	43	19	1	4	48	42	34	11	19	3	47	50	51	49	50	33	36	19	44	1	43	7	48	39	45	44	34	45	45	31	31	47
920008-15		672				2015	Austria	Neusiedler See	26	45	47	13	1	45	38	37	50	44		1	13	49	43		24	13	2	48	51	52	50	51	34	37	45	15	1	44	32	49	40	46	45	35	46	46	1		48
A110509W1		658				2011	Austria	Neusiedler See	18	46	48	14	1	46	39	38	51	45	27	6	14	50	44		25	3	15	49	52	53	51	52	2	7	31	45	1	45	33	50	4	47	46	36	47	47	10	32	49
A110523Z4		659				2011	Austria	Neusiedler See	18	47	49	4	1	47	40	39	52	46	31	1	4	51	45		26	20	12	50	53	54	52	53	35	38	46	46	1	46	34	51	41	48	47	37	48	48	5	33	50
A110621W3		660				2011	Austria	Neusiedler See	8	48	10	4	1	10	10	10	11	9	2	3	4	9	8	5	5	7	2	10	9	10	10	10	36	4	10	10	1	10	11	21	8	9	10	8	7	9	10	6	10
A110704W4		661				2011	Austria	Neusiedler See	5	49	38	4	1	48	41	40	53	47	30	1	15	52	46		27	21	9	51	54	55	53	54	37	39	47	47	1	47	35	52	42	49	48	32	49	49	10	34	42
A110829Z5		662				2011	Austria	Neusiedler See	22	39	41	12	1	40	28	31	44	39	28	1	12	43	38	32	23	18	2	43	45	47	45	55	28	32	40	41	1	38	7	44	36	41	49	38	50	50	4	23	51
A110829Z6		663				2011	Austria	Neusiedler See	27	50	50	1	1	11	11	11	54	48	32		4	53	47	35	7	22	12	52	55	56	54	56			48	48	1	48	36	53	43	50	50	39	51	51	32		52
A110912Z1		664				2011	Austria	Neusiedler See	28	51	51	14	1	49	42	41	55	49	33	1	4	54	48	36	11	3	2	53	56	57	55	57	38	40	49	49	1	49	37	54	44	51	51	40	52	52	4	35	53
A110912Z3		665				2011	Austria	Neusiedler See	29	52	52	15	1	50	43	42	56	50			5	55	49	37	3	2	2	54	57	58	56	58			26	50	1	50	38	55	45	52	52	41	53	53	8		54
A110926W4		666				2011	Austria	Neusiedler See	30	53	53	16	1	51	6	43	57	51	34	1	4	56	50	38	5	23	2	55	58	7	7	59	39	7	31	51	1	29	23	32	27	30	30	19	54	54	10	36	55
A111010Z3		664				2011	Austria	Neusiedler See	28	51	51	14	1	49	42	41	55	49	33	1	4	54	48	36	11	3	2		56	57	55	60	38	40	49	49	1	49	37	54	44	51	51	40	55	52	4	35	53
A120416W2		667				2012	Austria	Neusiedler See	31	54	54	4	1	52	44	44	58	52	35	2	4	57	51	39	3	2	19	56	59	59	57	61	40	41	50	52	2	51	39	56	41	53	53	42	56	55	33	37	56
A120502W2		668				2012	Austria	Neusiedler See	32	55	55	17	1	53	45	45	50	44	36	1	4	58	52		24	13	2	57	60	60	58	62	41	42	51	53	1	52	40	57	46	54	54	22	57	56	34	4	57
A120502Z1		8				2012	Austria	Neusiedler See	33	56	48	9	1	54	46	46	59	53	37	1	4	59	51		28	13	2	58	61	61	59	63	42	43	47	54	1	46	11	58	47	55	55	2	58	57	5	38	58
A120502Z5		460				2012	Austria	Neusiedler See	34	57	56	4	1	55	47	47	60	54	38	1	4	59	51		28	13	2	58	61	62	60	64	2	44	31	45	1	53	41	59	48	56	56	41		58	35	39	59
A120618Z1		669				2012	Austria	Neusiedler See	35	58	57	12	1	56	48	48	42	37	39	1	4	60	53	26	4	4	2	59	62	63	61	65	43	40	52	55	1	54	42	60	49	57	57	21	59	59	10	40	60
A120716Z3		670				2012	Austria	Neusiedler See	9	59	58	4	1	6	49	49	61	55	10	1	4	61	54		3	3	3	60	63	64	62	66	44	3	51	56	1	55	43	61	50	58	34	43	60	6	10	36	55
A120730Z1		635				2012	Austria	Neusiedler See	5	60	59	4	1	33	31	6	62	6	40	1	4	40	55	40	29	7	12	61	64	65	63	67	43	40	52	57	1	56	8	62	51	59	58	10	61	60	36		61
A121001W1		664				2012	Austria	Neusiedler See	28	51	51	14	1	49	42	41	55	49	33	1	4	54	48	36	11	3	2	53	56	57	55	57	38	40	49	49	1	49	37	54	44	51	51	40	52	52	4	35	53
A121001W2		646				2012	Austria	Neusiedler See	17	61	60	18	1	57	28	50	63	56	41	1	4	62	46		27	21	9	59	54	66	64	68	37	39	47	47	1	47	35	63	46	54	54	22	62	61	10	41	62
A12JL36W17		647				2012	Austria	Neusiedler See	26	45	47	13	1	45	38	37	50	44	42	1	13	49	43		24	13	2	62	65	67	50	69	41	45	53	56	1	57	32	49	52	46	45	44	63	31	25	42	63
A12JL36W25		648				2012	Austria	Neusiedler See	17	62	61	17	1	53	45	45	64	57	43	1	16	63	56	41	30	24	20	63	66	68	65	70	45	39	54	58	1	58	44	49	53	60	59	45	64	62	25	43	64
A12JL36W30		649				2012	Austria	Neusiedler See	5	63	62	3	1	58	30	6	65	11	44	1	4	64	57	40	31	7	21	64	67	69	66	71	46	46	55	59	1	31	45	64	54	61	60	46	65	63	28	44	65
A12JL36W49		650				2012	Austria	Neusiedler See	4	64	63	4	1	59	50	6	7	58	6	1	9	65	57	40	3	2	2	65	68	70	67	72	3	4	19	60	1	12	7	65	55	62	12	47	66	11	10	1	66
A12JL36W5		646				2012	Austria	Neusiedler See	17	61	60	18	1	57	28	50	63	56	41	1	4	62	46		27	21	9	59	54	66	64	68	37	39	47	47	1	47	35	63	46	54	54	22	62	61	10	41	62
A12JL36W52		651				2012	Austria	Neusiedler See	36	65	64	9	1	56	48	48	42	37	39	1	4	60	53	26	4	4	22	59	62	63	68	65	47	47	51	56	1	59	42	60	56	63	61	21	67	59	10	40	60
A12JL36W67		652				2012	Austria	Neusiedler See	36	66	65	19	1	60	51	51	66	19			5	66	58	42	3	4	23	66	69	71	69	73	37	39	56	61	1	60	4	66	57	64	62	48	68	64	10	45	67
A12JL36W74		653				2012	Austria	Neusiedler See	37	67	66	12	1	61	28	52	67	44	42	1	13	49	43		24	13	9	67	70	72	70	74			51	56	1	52	40	57	46	54	54	22	69	65	1		48
A12JL36W75		654				2012	Austria	Neusiedler See	22	39	41	4	1	62	52	39	68	59	45	1	4	67	59	31	32	25	2	68	71	47	45	46	28	32	40	41	1	38	7	67	36	41	40	30	40	40	37	26	42
A12JL36W82		655				2012	Austria	Neusiedler See	38	68	61	17	1	53	45	45	69	60	43	1	16	63	56		6	26	24	69	72	73	71	75	45	39	54	58	1	58	44	49	58	65	63	49	70	62	25	43	68
A12JL36W90		656				2012	Austria	Neusiedler See	26	69	67	13	1	45	38	37	50	44	42	1	4	62	46	43	7	22	12	70	73	74	72	51	34	48	45	15	1	44	32	68	59	66	55	50	71	46	1		48
A12JL36W91		657				2012	Austria	Neusiedler See	38	70	68	17	1	53	45	45	70	61	46	1	17	68	60		27	21	25	59	74	75	73	76		9	57	62	1	61	46	69	60	67	64	51	72	66	25	43	64
A12JL36W92		653				2012	Austria	Neusiedler See	37	67	66	12	1	61	28	52	67	44	42	1	13	49	43		24	13	9	67	70	72	70	74			51	56	1	52	40	57	46	54	54	22	69	65	1		48
A12JL4W15		634				2012	Austria	Neusiedler See	39	71	69	20	1	6	6	6	71	62	6	1	4	69	61		3	3	2	71	75	76	74	77	48	7	58	63	1	62	47	70	61	68	46	52	73	67	10	46	69
A12JL4W21		635				2012	Austria	Neusiedler See	5	60	59	4	1	33	31	6	62	6	40	1	4	40	55	40	29	7	12	61	64	65	63	67	43	40	52	57	1	56	8	62	51	59	58	10	61	60	36		61
A12JL4W4		633				2012	Austria	Neusiedler See	21	72	70	21	1	63	53	53	65	63	47	1	4	6	62	31	32	25	2	72	76	6	75	78	49	40	59	19	1	12	4	71	62	69	65	53	74	68	38	47	70
A12JL4W64		636				2012	Austria	Neusiedler See	40	39	41	4	1	64	52	39	68	59	45	1	4	67	59	31	32	25	2	68	71	47	45	46	50	49	60	64	1	60	48	66	63	70	66	54	75	69	39	48	71
A12JL4W72						2012	Austria	Neusiedler See	41	73	71	4	1	57	6	6	72	64	2	1	4	70	63		33	4	26	73	77	77	76	79	51	50	61	65	1	63	49	72	64	71	67	32	76	70	10	49	72
A12JL4W81		638				2012	Austria	Neusiedler See	26	74	66	12	1	61	45	45	50	44	42	1	13	71	43		24	13	2	74	78	78	77	80		51	48	66	1	52	32	73	40	46	45	35	46	65	1		48
A12JL4W93		639				2012	Austria	Neusiedler See	42	75	72	12	1	65	54	54	73	65	48	1	4	72	64	32	23	18	2	43	45	79	63	81	52	4	19	15	1	64	7	74	10	72	68	4	77	71	40	47	73
A12JL5W13		640				2012	Austria	Neusiedler See	22	39	41	4	1	62	52	39	74	59	45	1	4	67	59	31	32	25	2	68	71	47	45	46	50	49	60	64	1	60	48	66	63	70	66	54	78	69	41		48
A12JL5W14		641				2012	Austria	Neusiedler See	43	76	73	4	1	57	55	55	75	66	49	2	5	73	65	44	30	3	27	39	79	80	70	82	53	52	62	67	1	65	37	75	65	73	69	55	79	61	10	41	74
A12JL5W24		635				2012	Austria	Neusiedler See	5	60	74	4	1	33	31	6	62	6	40	1	4	40	55	40	29	7	12	61	64	65	63	67	43	40	52	57	1	56	8	62	51	59	58	10	61	60	36		61
A12JL5W63		642				2012	Austria	Neusiedler See	43	76	73	4	1	57	55	55	75	66	49	2	5	73	65	44	30	3	27	75	65	67	50	69	45	39	54	68	1	66	50	76	66	73	69	55	79	61	10	41	74
A12JL5W86		643				2012	Austria	Neusiedler See	36	65	64	4	1	63	56	56	76	67	50	1	4	74	53	26	4	4	2	59	62	63	68	65	43	40	52	55	1	67	42	77	56	63	61	21	67	59	10	40	60
A12JL5W90		644				2012	Austria	Neusiedler See	39	71	69	20	1	6	6	6	71	62	6	1	4	69	61		3	3	2	71	75	76	74	77	48	7	58	63	1	62	47	70	61	68	46	52	73	67	10	46	69
A12JL5W97		645				2012	Austria	Neusiedler See	5	77	75	3	1	6	41	40	77	68	51	1	4	75	4	45	7	27	12	61	80	81	78	83	54	3	63	69	2	68	51	78	67	74	70	4	77	72	42	50	75
P10-CHT64-05		480				2005	Austria	Neusiedler See	39	71	69	20	1	6	6	6	71	62	6	1	4	69	61		3	3	2	71	75	82	74	77	48	7	64	63	1	62	47	70	61	68	46	52	73	67	10	46	69
P12-CHT68-05		673				2005	Austria	Neusiedler See	30	78	76	20	1	66	57	29	78	69	10	1	18	76	66		34	28	26	76	81	83	79	84	55	6	6	6	1	6	6	6	68	6	71	4	4	73	4	51	76
P19-CHT78-07		648				2007	Austria	Neusiedler See	17	62	61	17	1	53	45	45	64	57	43	1	16	63	56	41	30	24	20	63	66	68	65	70	45	39	54	58	1	58	44	49	53	60	59	45	64	62	25	43	64
P2-CHT15-00		480				2000	Austria	Neusiedler See	39	71	69	20	1	6	6	6	71	62	6	1	4	69	61		3	3	2	71	75	82	74	77	48	7	64	63	1	62	47	70	61	68	46	52	73	67	10	46	69
P7-CHT61-04		674				2004	Austria	Neusiedler See	26	74	66	12	1	61	45	45	50	44	52	1	4	77	67	10	3	29	2	65	68	12	12	85		51	48	66	1	52	32	73	40	46	45	35	46	65	1		48
P9-CHT63-05		675				2005	Austria	Neusiedler See	43	76	73	4	1	6	58	57	79	1	49	2	5	78	68	28	28	4	9	67	82	84	70	74	56	53	65	70	1	69	37	75	65	73	69	55	79	61	10	41	77
V917-19						2019	Germany		4	79	77	14	1	67	59	58	80	70	37	1	4	79	12	33	4	3	12	46	49	85	80	86	57	54	45	71	1	70	52	47	38	44	43	2	80	74	10	30	46
V918-19						2019	Germany		4	79	77	14	1	67	59	58	80	70	37	1	4	79	12	33	4	3	12	46	49	85	80	86	57	54	45	71	1	70	52	47	38	44	43	2	80	74	10	30	46
V919-19						2019	Germany		4	79	77	14	1	67	59	58	80	70	37	1	4	79	12	33	4	3	12	46	49	85	80	86	57	54	45	71	1	70	52	47	38	44	43	2	80	74	10	30	46
V920-19						2019	Germany		4	79	77	14	1	67	59	58	80	70	37	1	4	79	12	33	4	3	12	46	49	85	80	86	57	54	45	71	1	70	52	47	38	44	43	2	80	74	10	30	46
V921-19						2019	Germany		4	79	77	14	1	67	59	58	80	70	37	1	4	79	12	33	4	3	12	46	49	85	80	86	57	54	45	71	1	70	52	47	38	44	43	2	80	74	10	30	46
V922-19						2019	Germany		4	79	77	14	1	67	59	58	80	70	37	1	4	79	12	33	4	3	12	46	83	85	80	86	57	54	45	71	1	70	52	47	38	44	43	2	80	74	10	30	46
V923-19						2019	Germany		4	79	77	14	1	67	59	58	80	70	37	1	4	79	12	33	4	3	12	46	49	85	80	86	57	54	45	71	1	70	52	47	38	44	43	2	80	74	10	30	46
V924-19						2019	Germany		4	79	77	14	1	67	59	58	80	70	37	1	4	79	12	33	4	3	12	46	49	85	80	86	57	54	45	71	1	70	52	47	38	44	43	2	80	74	10	30	46
VC-755									45	82	79	1	1	69	60	1	81	1			18	80	69	46	35	30	3	70	85	87	81	87			11	11	5	71	53	79	70	75	13	56	81	75	43		63
VC1180-24									30	83	39	11	1	38	36	30	82	71	34	1	6	81	70	40	29	7	2	77	86	88	4	88	3	4	7	72	1	72	4	80	71	76	72	57	82	76	24	52	78
Vibrio_33						2023. aug. 1.	Hungary		6	6	6	5	1	6	6	6	6	6	5	1	4	6	4	4	4	4	2	6	5	6	6	6	5	6	6	6	1	6	6	6	4	6	6	4	4	6	6	5	6
Vibrio_35			n/a				Hungary		6	6	6	5	1	6	6	6	6	6	5	1	4	6	4	4	4	4	2	6	5	6	6	6	5	6	6	6	1		6	6	4	6	6	4	4	6	6	5	6
Vibrio_36							Hungary		6	6	6	5	1	6	6	6	6	6	5	1	4	6	4	4	4	4	2	6	5	6	6	6	5	6	6	6	1	6	6	6	4	6	6	4	4	6	6	5	6
Vibrio_37							Hungary		6	6	6	5	1	6	6	6	6	6	5	1	4	6	4	4	4	4	2	6	5	6	6	6	5	6	6	6	1	6	6	6	4	6	6	4	4	6	6	5	6
VN-00459		330				2012	Germany		44	80	78	22	1	68	5	25	32	31	6	1	4	35	31	5	5	7	2	35	35	36	34	35	19	24	32	32	1	29	23	35	30	31	33	22	30	32	5	19	34
VN-10133		477				2012	Germany		24	81	44	12	1	43	5	34	47	42	30	1	4	46	40	13	11	9	12	45	84	86	47	48	31	34	43	42	1	41	30	46	69	43	42	32	43	43	30	29	45
[truncated: 2,374 more columns]
